# Supplementary material for: Microemulsion of Cinnamon Essential Oil Formulated with Tea Polyphenols, Gallic Acid, and Tween 80: Antimicrobial Properties, Stability and Mechanism of Action
Source: Microorganisms. 2022 Dec 20;11(1):2. doi: 10.3390/microorganisms11010002 (PMC9867123; doi:10.3390/microorganisms11010002)
Supplement: Supplementary file 1 [file microorganisms-11-00002-s001.zip]

Archive with 1 entries (1 files):
- microorganisms-2012156-supplementary.pdf
